# Supplementary material for: Breed of origin analysis in genome-wide association studies: enhancing SNP-based insights into production traits in a commercial Brangus population
Source: BMC Genomics. 2024 Jul 1;25:654. doi: 10.1186/s12864-024-10465-1 (PMC11218112; doi:10.1186/s12864-024-10465-1)
Supplement: Supplementary file 2 — Supplementary Material 2: Tables of variance component estimates, significant markers from GWAS and ANOVA results. Supplementary Tables 1 – Esimtates of variance compoents from additive SNP and BOA models with and without including PCQ and PC2 as fixed covariates. Supplementary Tables 2–3 - P-values for significant markers from the SNP GWAS on HCW and MARB. Supplementary Tables 4 – Dominance and additive effects of overlapping QTLs in the additive and dominance GWAS for both SNP and BOA GWAS in HCW and MARB. Supplementary Tables 5 – P-values for significant markers from the BOA GWAS on HCW. Supplementary Tables 6- ANOVA results from markers explaining over 1% of the genetic variance in the BOA GWAS for HCW. Supplementary Tables 7 – P-values for significant markers from the BOA GWAS on MARB. Supplementary Tables 8- ANOVA results from markers explaining over 1% of the genetic variance in the BOA GWAS for MARB [file 12864_2024_10465_MOESM2_ESM.xlsx]

## Sheet: Supplementary 1
Supplementary Table 1: Variance Components estimated using AIREML for hot carcass weight (HCW) and marbling score (MARB) for SNP and BOA models including and excluding PC1 & PC2.
Trait	Model	Marker information	Genetic variance ( σµ2 )	Residual Variance ( σe2 )	Proportion of Variance (σµ2 / σµ2 + σe2 )
HCW	Additive	SNP	347.06	705.19	0.329827
HCW	Dominance (MM/Mm = 1, mm = 0)	SNP	481.78	565.24	0.460144
HCW	Dominance (mm/Mm = 1, MM = 0)	SNP	432.58	619.48	0.411174
HCW	Over-dominance (Mm = 1, mm/MM = 0)	SNP	531.59	515.8	0.507538
HCW	Additive + PC1 +PC2	SNP	356.38	697.77	0.338073
HCW	Dominance (MM/Mm = 1, mm = 0) + PC1 +PC2	SNP	499.46	548.83	0.476452
HCW	Dominance (mm/Mm = 1, MM = 0) + PC1 +PC2	SNP	445.15	609.13	0.422231
HCW	Over-dominance (Mm = 1, mm/MM = 0) + PC1 +PC2	SNP	552.76	496.68	0.526719
HCW	Additive	BOA	145.47	909.72	0.137861
HCW	Dominance Brahman (BB/AB = 1, AA = 0)	BOA	122.37	927.86	0.116517
HCW	Dominance Angus (AA/AB = 1, BB = 0)	BOA	133.9	915.6	0.127585
HCW	Over-dominance (AB = 1, AA/BB = 0)	BOA	79.32	963.44	0.0760674
HCW	Additive + PC1 +PC2	BOA	147.5	908.1	0.139731
HCW	Dominance Brahman (BB/AB = 1, AA = 0) + PC1 +PC2	BOA	133.47	917.36	0.127014
HCW	Dominance Angus (AA/AB = 1, BB = 0) + PC1 +PC2	BOA	134.98	915.39	0.128507
HCW	Over-dominance (AB = 1, AA/BB = 0) + PC1 +PC2	BOA	78.379	964.88	0.075129
MARB	Additive	SNP	3479.8	3132.6	0.526254
MARB	Dominance (MM/Mm = 1, mm = 0)	SNP	6203.5	362.4	0.944806
MARB	Dominance (mm/Mm = 1, MM = 0)	SNP	3907.7	2682.6	0.592947
MARB	Over-dominance (Mm = 1, mm/MM = 0)	SNP	4753.9	1805.5	0.724746
MARB	Additive + PC1 +PC2	SNP	3421.3	3169.8	0.519079
MARB	Dominance (MM/Mm = 1, mm = 0) + PC1 +PC2	SNP	6125.8	419.54	0.935902
MARB	Dominance (mm/Mm = 1, MM = 0) + PC1 +PC2	SNP	3813.5	2749.3	0.581078
MARB	Over-dominance (Mm = 1, mm/MM = 0) + PC1 +PC2	SNP	4527.1	1986.2	0.695055
MARB	Additive	BOA	908.63	5687.8	0.137746
MARB	Dominance Brahman (BB/AB = 1, AA = 0)	BOA	1012.2	5563.7	0.153926
MARB	Dominance Angus (AA/AB = 1, BB = 0)	BOA	815.02	5786.3	0.123463
MARB	Over-dominance (AB = 1, AA/BB = 0)	BOA	419.34	6177.5	0.0635668
MARB	Additive + PC1 +PC2	BOA	845.51	5727.6	0.128632
MARB	Dominance Brahman (BB/AB = 1, AA = 0) + PC1 +PC2	BOA	915.27	5617.5	0.140104
MARB	Dominance Angus (AA/AB = 1, BB = 0) + PC1 +PC2	BOA	728.84	5836.2	0.111018
MARB	Over-dominance (AB = 1, AA/BB = 0) + PC1 +PC2	BOA	275.2	6239	0.0422462

## Sheet: Supplemental 2
Supplementary Table 2: Significant Markers from the SNP GWAS for hot carcass weight using an FDR of 0.05.
Significant Markers				-log(p vlaue)
BTA	BP	SNP	Genes	Additive	Dom Major	Dom Minor	Overdominance
2	96266681	rs109299799	PLEKHM3	4.40921	0.932989	4.94209	3.43428
10	100204212	rs383614580	PTPN21	8.95883	0	8.88691	9.22055
10	100204216	rs378736532	PTPN21	10.4037	0	10.3097	10.5168
10	100204270	rs137403810	PTPN21	8.72994	0	8.51126	8.42611
10	100204282	rs137008414	PTPN21	6.76374	0	6.56679	6.72206
13	50931899	rs42613762	ADRA1D	3.78778	5.03522	0.848572	1.53473
14	23872463	rs443852343	BPNT2	3.69352	5.07265	1.99431	0.450251
15	1094695	rs463972091	OR4C185	7.91179	0	7.64881	7.80295
15	78364702	rs209670231	OR4C1	11.3847	0	11.2889	11.537
15	78364837	rs469079187	OR4C1	10.9028	0	10.801	11.0345
15	78365388	rs468121379	OR4C1	11.4245	0	11.3411	11.6128
15	78377798	rs447281984	OR4C1J	10.4831	0	10.3414	10.5813
15	78377837	rs480367894	OR4C1J	10.0913	0	10.0422	10.3104
15	78378015	rs450511520	OR4C1J	11.3847	0	11.2889	11.537
15	78378045	rs208558492	OR4C1J	9.44896	0	9.40266	9.63049
15	84232795	rs714674946	OR4C160	8.50843	0.0822451	8.92154	9.38167
17	70982700	rs134608280	ZNF280B	10.1106	0	10.0539	10.1387
17	70982742	rs110467748	ZNF280B	10.3323	0	10.2776	10.5323
17	70983048	rs522020484	ZNF280B	11.3847	0	11.2889	11.537
17	70983066	rs380159090	ZNF280B	10.8108	0	10.7399	10.995
17	70983314	rs135534581	ZNF280B	4.99965	0.425553	5.42846	5.99704
17	70983807	rs133659958	ZNF280B	8.36032	0	8.30901	8.38158
17	70983825	rs479539504	ZNF280B	5.58589	0.299872	5.93431	6.48207
17	70983843	rs132751679	ZNF280B	8.16794	0	8.02541	8.34517
17	70983872	rs134201457	ZNF280B	10.8123	0	10.7082	10.7676
17	70983955	rs133345718	ZNF280B	9.70032	0	9.64111	9.81541
17	70984028	rs135726091	ZNF280B	9.11915	0	9.06012	9.07719
17	70984100	rs132782996	ZNF280B	7.17772	0	7.08358	7.48492
17	71000227	rs208100158	ZNF280A	4.51794	1.51188	5.43307	2.55861
17	71000796	rs135420533	ZNF280A	11.0189	0	10.9044	11.2051
17	71000929	rs133071828	ZNF280A	9.29306	0	9.2246	9.49019
17	71000941	rs137048667	ZNF280A	10.5196	0	10.4556	10.7004
17	71001030	rs134293200	ZNF280A	8.83859	0	8.73144	8.94575
17	71001186	rs210874925	ZNF280A	11.3847	0	11.2889	11.537
17	71001206	rs133608380	ZNF280A	11.3088	0	11.2424	11.4433
17	71001370	rs134053662	ZNF280A	8.28201	0	8.15542	8.5666
17	71001372	rs135617486	ZNF280A	9.5841	0	9.49393	9.70717
17	71001500	rs133585211	ZNF280A	9.94896	0	9.87018	9.98918
17	71001616	rs110487809	ZNF280A	11.3847	0	11.2889	11.537
17	71001659	rs133913569	ZNF280A	10.2982	0	10.2675	10.4276
17	71001889	rs133407678	ZNF280A	10.5973	0	10.5616	10.7578
17	71002448	rs378974005	ZNF280A	8.56313	10.017	4.34237	0.754599
19	9566357	rs383432764	TEX14	5.56732	0	5.49989	5.018
19	26565225	rs209531241	PSMB6	11.0936	0	11.0118	11.2465
19	26565566	rs464999708	PSMB6	11.6276	0	11.4902	11.7979
19	30484291	rs109264286	DNAH9	4.1504	5.70026	1.44915	0.603144
19	40628498	rs444754075	TOP2A	5.75296	2.1293	5.11842	4.33291
29	26383266	rs478343318	HPS5	2.27551	5.01562	0.969302	0.171779

## Sheet: Supplemental 3
Supplementary Table 3: Significant Markers from the SNP GWAS for marbling using an FDR of 0.15.
Significant Markers				-log(p vlaue)
BTA	BP	SNP	Genes	Additive	Dom Major	Dom Minor	Overdominance
1	20716311	rs110416060	ENSBTAG00000053883	3.07318	4.84703	0.497034	1.90755
2	621781	rs454598106	OCA2	0.303694	5.59397	0.632071	0.822989
2	5635260	rs135729785	NAB1	4.74851	0.604792	4.79979	3.66239
2	16581032	rs42965385		4.89437	5.53116	0.717694	3.31581
3	11772345	rs135627312	ENSBTAG00000038502	1.03923	5.10792	0.384106	0.0194651
3	14239901	rs137699528	GPATCH4,NAXE	1.97947	0.491743	3.7924	4.71079
3	112650610	rs527102773	NGEF	2.88904	0.259339	3.93925	4.78959
5	40226380	rs43049932		3.27598	5.15647	1.18262	0.148868
5	99957246	rs440586417	CLEC12A	0.655456	4.70575	1.15456	1.75787
5	100181763	rs722599829	ENSBTAG00000012026	3.53916	0	3.64973	5.01069
5	100199329	rs719167047	ENSBTAG00000012026	3.60991	0	3.74997	5.06996
5	103856621	rs17871971	NOP2	1.32444	4.87543	0.300895	0.27362
8	22250628	rs43543034		1.53652	5.40656	0.585825	0.0382126
8	22837231	rs381587329		1.79249	5.79494	0.656287	0.145844
8	23402062	rs435271912	HACD4	1.73747	4.70288	0.419124	0.260585
8	24710206	rs517007785	SLC24A2	2.98299	8.80994	1.63413	0.623106
10	100304470	rs136472572	EML5	3.83038	5.38946	1.16623	0.918646
17	65162624	rs722249122	KIAA1671	5.72233	2.99925	5.06347	3.68892
18	60745587	rs41896884	ZNF331	1.67948	5.03841	1.05566	0.618054
19	8699860	rs109456255	CUEDC1	0.372767	6.07682	0.0399845	0.483797
19	20053050	rs20610819	SPAG5	3.83662	0	4.10297	4.74845
19	34694283	rs378808274	RAI1	0.139435	4.94558	0.206069	0.623359
22	12537525	rs482691302		2.12697	5.26562	0.98233	0.167524
25	2180016	rs109711388	PRSS22	0.545008	5.3906	0.00620252	0.487723
26	20655049	rs439556316	COX15	0.192291	4.71802	0.525852	1.09998
26	39961653	rs452231741	MCMBP	3.39779	0.676461	4.00546	4.8438
26	42171746	rs477280140	BTBD16	4.45594	0.676461	5.03718	5.86771
28	5837959	rs109878735	NTPCR	5.614	3.38526	3.88625	1.33404
29	44466455	rs384142576	NPAS4	0.183271	5.34811	0.0554978	0.337443

## Sheet: Supplemental 4
Supplementary Table 4A: Additive and dominance effects of markers explaining more than 1% of the genetic variation in HCW and MARB from the SNP GWAS.
	Window				Lsmeans		Variance Explained %
Trait	BTA	Start	End	Genes	Additive Effect	Dominance Effect	Additive	Dom Major	Dom Minor	Overdominance
HCW (kg)	12	78965942	78975942	CCDC168	-4.98 ± 1.78**	-1.12 ± 2.35	0.0196	-	0.0132	-
HCW (kg)	17	70993296	71003296	ZNF280A,ZNF280B	12.11 ± 1.56***	-10.47 ± 3.21**	0.0496	-	0.0974	0.0694
HCW (kg)	19	30435635	30445635	DNAH9	6.14 ± 1.71***	-3.57 ± 2.33	0.0195	-	0.0329	-
MARB	18	60965880	60975880	LOC615600, NLRP12	13.86 ± 3.73***	12.74 ± 2.37*	0.0148	0.0213	-	-
MARB	18	55496930	55506930	NUCB1	-4.95 ± 1.84***	4.57 ± 3.16	0.0277	0.01	-	-
Supplementary Table 4B: Additive and dominance effects of markers explaining more than 1% of the genetic variation in HCW and MARB from the BOA GWAS.
	Window				Lsmeans		Variance Explained %
Trait	BTA	Start	End	Genes	Additive Effect	Dominance Effect	Addititve	Dom AN	Dom BRH	Overdominance
HCW (kg)	1	143587998	143597998	SIK1	-6.62 ± 1.74***	-3.1 ± 2.57	0.0137	0.0135	-	-
HCW (kg)	6	67879766	67889766	SGCB	3.48 ± 1.32***	3.19 ± 3.16	0.0439	0.0257	-	-
HCW (kg)	9	32192860	32202860	MCM9	-2.69 ± 1.24*	-6.00 ± 3.66·	0.0642	0.0671	-	-
HCW (kg)	11	9261903	9271903	C11H2orf49,FHL2	-3.50 ± 1.34**	0.72 ± 3.11	0.0205	0.0181	-	-
HCW (kg)	12	12438276	12448276	AKAP11	3.18 ± 1.29*	-5.80 ± 2.89*	0.0185	-	0.0223	-
HCW (kg)	19	38984113	38994113	MRPL45,GPR179	-4.95 ± 1.84**	4.57 ± 3.16	0.0292	-	0.0372	-
MARB	3	120425644	120435644	HDLBP	-8.23 ± 3.9*	6.92 ± 5.84	0.0165	-	0.0222	-
MARB	4	7520343	7530343	ABCA13	-5.07 ± 2.87·	-9.71 ± 10.69	0.0108	0.0136	-	-
MARB	12	21552338	21562338	NEK3	9.92 ± 3.08**	17.59 ± 17.97	0.0256	0.0245	-	-
MARB	18	63418581	63428581	NLRP13	-9.67 ± 3.47**	-7.09 ± 6.42	0.0121	0.0213	-	-
MARB	25	36972814	36982814	PTCD1	-14.94 ± 3.40***	0.93 ± 8.30	0.0152	0.0133	0.011	-

## Sheet: Supplemental 5
Supplementary Table 5: Significant Markers from the BOA GWAS for hot carcass weight using an FDR of 0.30.
Significant Markers						-log(p vlaue)
BTA	Start	End	SNP Start	SNP End	Genes	Additive	Dom Angus	Dom Brahman	Overdominance
1	143481608	143595933	rs208857791	rs208678755	SIK1	2.71892	3.02599	1.67744	0.0381866
2	95255011	95909051	rs378503831	rs110372294	CPO,KLF7,CREB1	2.8385	0.619569	3.56098	2.98266
2	95909935	96288787	rs382991859	rs208063002	METTL21A,CCNYL1,FZD5,PLEKHM3	3.14202	0.913141	3.43963	2.60443
2	96294097	96522837	rs110792452	rs41641849	PLEKHM3,CRYGD,CRYGC,CRYGB,CRYGDA,C2H2orf80,IDH1	2.27509	0.389432	3.0602	2.79104
3	15545177	15603967	rs109099814	rs208986494	ADAM15,DCST1,ZBTB7B,FLAD1	2.68382	2.63323	3.23274	1.02682
3	15612347	15826735	rs136850442	rs518151173	CKS1B,SHC1,PBXIP1,PMVK,KCNN3	2.33817	2.08964	3.18971	1.44534
3	18025018	18407964	rs717918244	rs384589551	KPRP,C3H1orf68,CRCT1,CRNN	2.10285	0.647117	3.10012	2.71949
3	18432275	18532592	rs133774470	rs41587407		2.42775	0.786001	3.17726	2.59838
7	2742643	2993396	rs109764861	rs110774669	IBA57,GJC2,GUK1,MRPL55	1.19687	3.06737	0.274577	0.659566
7	2996532	3469411	rs210762566	rs463257054	MRPL55,C7H1orf35,ARF1,WNT3A,WNT9A,PRSS38,SNAP47,JMJD4	2.16538	3.16296	1.01359	0.0747939
12	5017164	6716033	rs43119286	rs110993595	PCDH17	2.28779	1.13154	3.34244	1.9621
12	6778253	8469082	rs41570298	rs132830791		2.24422	0.839356	3.5956	2.31683
12	11808098	12322107	rs210254699	rs380720630	VWA8,DGKH	1.48092	0.384084	3.05327	2.59198
12	12335822	12473832	rs210236172	rs43691605	DGKH,AKAP11	1.80779	1.03005	3.0619	1.63772
12	23443683	23616036	rs378722149	rs109401723	FREM2	1.01239	3.20112	0.224109	1.98491
17	13863704	14235055	rs42422919	rs109141814	GYPA,GYPB	2.94645	3.27126	2.24592	0.407759
17	14235157	14337423	rs109526359	rs209821172		2.7106	3.20493	1.95034	0.268198
19	38971260	38990832	rs211500137	rs209526662	MRPL45,GPR179	2.32124	1.41964	3.04386	1.99289
19	38991093	39100725	rs207840909	rs42422919	GPR179,SOCS7,ARHGAP23	3.06828	1.86977	3.5969	2.14521
19	39129144	39566902	rs109996472	rs137256067	ARHGAP23,SRCIN1,EPOP,MLLT6,CISD3,PCGF2,PSMB3,PIP4K2B,CWC25	3.10102	1.47686	3.81251	2.51615
19	39591696	39731222	rs43725552	rs135128464	PLXDC1,CACNB1,RPL19,STAC2	3.12371	1.33562	3.8908	2.79374
19	39731422	40014793	rs517717776	rs41255521	FBXL20,MED1,CDK12,NEUROD2,PPP1R1B	3.15438	1.99389	3.64895	2.52578
19	40043192	40129604	rs110925558	rs447662262	PNMT,PGAP3,ERBB2,MIEN1,GRB7,IKZF3	3.13284	2.28518	3.33728	2.10561
19	40415965	40600962	rs110925558	rs110621130	MSL1,CASC3,RAPGEFL1,WIPF2,CDC6,RARA	3.84316	3.5341	3.32658	1.6012
19	40604954	40663029	rs43720483	rs110352845	TOP2A	3.63286	3.46382	3.28819	1.68749
25	40185134	40655815	rs41661572	rs109642270	CARD11,GNA12,AMZ1	0.254861	0.932963	1.3509	3.07991

## Sheet: Supplemental 6
Supplementary Table 6: Analysis of Variance (ANOVA) tables and LSmeans for BOA markers explaining more than 1% of the genetic variance from the BOA GWAS for HCW.
Window				Variance Explained %
BTA	Start	End	Genes	Addititve	Dom AN	Dom BRH	Overdominance
1	143587998	143597998	SIK1	0.0137318	0.0135182	-	-
Type III ANOVA								BOA Genotype	lsmean	SE	lower CL	upper CL
Source	DF	Type III SS	Mean Square	F Value	Pr > F			BB	385	3.63	378	392
SNP Genotype	2	1362	681	0.6641	0.514995			AB	375	2.73	370	381
BOA Genotype	2	14473	7236.5	7.0589	0.0009088	***		AA	372	2.29	367	376
Contemporary Group	35	252595	7217	7.0401	2.2e-16	***
PC1	1	3105	3105	3.0285	0.0821607			Contrasts	Estimate	SE	T Value	Pr > T
PC2	1	236	236	0.2305	0.631271			BB - AB	9.47	3.65	2.595	0.0096
Residual	888	910316	1025.13					BB - AA	13.03	3.49	3.735	0.0002
								AB - AA	3.56	2.45	1.451	0.1472
Window				Variance Explained %
BTA	Start	End	Genes	Addititve	Dom AN	Dom BRH	Overdominance
2	89088722	89098722	SG02	-	-	0.0164207	-
Type III ANOVA								BOA Genotype	lsmean	SE	lower CL	upper CL
Source	DF	Type III SS	Mean Square	F Value	Pr > F			BB	386	5.14	376	396
SNP Genotype	2	1048	524	0.5087	0.60144			AB	379	2.66	374	384
BOA Genotype	2	11305	5652.5	5.4885	0.004276	**		AA	372	1.99	368	376
Contemporary Group	35	260170	7433.43	7.2177	2.2e-16	***
PC1	1	1801	1801	1.7489	0.186361			Contrasts	Estimate	SE	T Value	Pr > T
PC2	1	92	92	0.089	0.76549			BB - AB	6.46	5.06	1.276	0.2022
Residual	888	91454	102.989					BB - AA	13.34	5.2	2.567	0.0104
								AB - AA	6.87	2.5	2.754	0.006
Window				Variance Explained %
BTA	Start	End	Genes	Addititve	Dom AN	Dom BRH	Overdominance
5	57153042	57163042	SMARCC2,MYL6	-	0.0245032	-	-
Type III ANOVA								BOA Genotype	lsmean	SE	lower CL	upper CL
Source	DF	Type III SS	Mean Square	F Value	Pr > F			BB	370	2.42	365	374
SNP Genotype	2	962	481	0.4683	0.62621			AB	376	2.77	370	381
BOA Genotype	2	10492	5246	5.106	0.00624	**		AA	378	1.96	374	382
Contemporary Group	35	255399	7297.11	7.1025	2.2e-16	***
PC1	1	1051	1051	1.0233	0.31202			Contrasts	Estimate	SE	T Value	Pr > T
PC2	1	3345	3345	3.2557	0.07151	.		BB - AB	-6.02	3.21	-1.877	0.0609
Residual	885	909242	1027.39					BB - AA	-8.58	2.69	-3.185	0.0015
								AB - AA	-2.56	2.93	-0.875	0.3819
Window				Variance Explained %
BTA	Start	End	Genes	Addititve	Dom AN	Dom BRH	Overdominance
6	67879766	67889766	SGCB	0.0439402	0.0257353	-	-
Type III ANOVA								BOA Genotype	lsmean	SE	lower CL	upper CL
Source	DF	Type III SS	Mean Square	F Value	Pr > F			BB	369	2.77	364	375
SNP Genotype	2	885	442.5	0.4268	0.65273			AB	376	3.6	369	383
BOA Genotype	2	6186	3093	3.6436	0.02655	*		AA	376	2.45	372	381
Contemporary Group	35	256888	7339.66	7.0756	2.2e-16	***
PC1	1	1359	1359	1.3097	0.25276			Contrasts	Estimate	SE	T Value	Pr > T
PC2	1	2113	2113	2.0373	0.15384			BB - AB	-7.045	3.99	-1.764	0.0781
Residual	880	912837	1037.31					BB - AA	-7.24	3	-2.41	0.0161
								AB - AA	-0.195	3.25	-0.06	0.9521
Window				Variance Explained %
BTA	Start	End	Genes	Addititve	Dom AN	Dom BRH	Overdominance
8	66103904	66113904	CNTNAP3	0.0439402	0.0257353	-	-
Type III ANOVA								BOA Genotype	lsmean	SE	lower CL	upper CL
Source	DF	Type III SS	Mean Square	F Value	Pr > F			BB	371	2.59	366	377
SNP Genotype	2	816	408	0.3959	0.67318			AB	381	3.35	374	387
BOA Genotype	2	5850	2925	2.8387	0.05903	.		AA	376	1.81	372	379
Contemporary Group	35	254730	7278	7.0635	2.2e-16	***
PC1	1	1200	1200	1.1642	0.28089			Contrasts	Estimate	SE	T Value	Pr > T
PC2	1	2051	2051	1.9908	0.15861			BB - AB	-9.22	3.9	-2.362	0.0184
Residual	886	912907	1030.37					BB - AA	-4.28	2.84	-1.508	0.1318
								AB - AA	4.95	3.41	1.452	0.1469
Window				Variance Explained %
BTA	Start	End	Genes	Addititve	Dom AN	Dom BRH	Overdominance
9	32192860	32202860	MCM9	0.0642155	0.0670918	-	-	BOA Genotype	lsmean	SE	lower CL	upper CL
Type III ANOVA								BB	383	3.65	375	390
Source	DF	Type III SS	Mean Square	F Value	Pr > F			AB	367	5.46	357	378
SNP Genotype	2	1201	600.5	0.5808	0.5597			AA	369	5.82	358	380
BOA Genotype	2	4475	2237.5	2.1637	0.1155	.
Contemporary Group	35	257152	7347.2	7.1042	2.2e-16	***		Contrasts	Estimate	SE	T Value	Pr > T
PC1	1	1718	1718	1.6611	0.1978			BB - AB	15.08	7.3	2.066	0.0391
PC2	1	370	370	0.3579	0.5498			BB - AA	13.51	8.11	1.665	0.0963
Residual	888	918370	1034.2					AB - AA	-1.57	4.09	-0.385	0.7002
Window				Variance Explained %
BTA	Start	End	Genes	Addititve	Dom AN	Dom BRH	Overdominance
11	9261903	9271903	C11H2orf49,FHL2	0.0205131	0.0180965	-	-	BOA Genotype	lsmean	SE	lower CL	upper CL
Type III ANOVA								BB	381	2.84	376	387
Source	DF	Type III SS	Mean Square	F Value	Pr > F			AB	377	3.27	371	384
SNP Genotype	2	514	257	0.2493	0.77938			AA	373	2.87	367	378
BOA Genotype	2	5296	2648	2.5684	0.07723	.
Contemporary Group	35	254801	7280.03	7.0606	2.2e-16	***		Contrasts	Estimate	SE	T Value	Pr > T
PC1	1	1352	1352	1.3112	0.25248			BB - AB	3.71	3.74	0.994	0.3203
PC2	1	411	411	0.3981	0.52822			BB - AA	8.25	3.67	2.249	0.0248
Residual	887	914570	1031.08					AB - AA	4.54	3.53	1.286	0.1987
Window				Variance Explained %
BTA	Start	End	Genes	Addititve	Dom AN	Dom BRH	Overdominance
12	12438276	12448276	AKAP11	0.0184516	-	0.022261	-	BOA Genotype	lsmean	SE	lower CL	upper CL
Type III ANOVA								BB	373	2.59	368	378
Source	DF	Type III SS	Mean Square	F Value	Pr > F			AB	369	3.26	363	376
SNP Genotype	2	284	142	0.1376	0.87146			AA	378	2.54	373	383
BOA Genotype	2	9088	4544	4.4093	0.01243	*
Contemporary Group	35	254497	7271.34	7.0558	2.2e-16	***		Contrasts	Estimate	SE	T Value	Pr > T
PC1	1	194	194	0.1885	0.66431			BB - AB	3.19	3.44	0.928	0.3538
PC2	1	3323	3323	3.2243	0.07289	.		BB - AA	-5.58	2.98	-1.874	0.0613
Residual	888	915133	1030.56					AB - AA	-8.77	3.1	-2.826	0.0048
Window				Variance Explained %
BTA	Start	End	Genes	Addititve	Dom AN	Dom BRH	Overdominance
12	23443683	23453683	FREM2	-	0.0256792	-	-	BOA Genotype	lsmean	SE	lower CL	upper CL
Type III ANOVA								BB	364	4.58	355	373
Source	DF	Type III SS	Mean Square	F Value	Pr > F			AB	381	4.78	372	391
SNP Genotype	2	765	382.5	0.3746	0.687682			AA	373	3.39	367	380
BOA Genotype	2	14478	7239	7.0917	0.0008803	***
Contemporary Group	35	256478	7327.94	7.1789	2.2e-16	***		Contrasts	Estimate	SE	T Value	Pr > T
PC1	1	1621	1621	1.5876	0.20801			BB - AB	-16.91	4.53	-3.732	0.0002
PC2	1	2366	2366	2.3174	0.128289			BB - AA	-9.04	3.38	-2.673	0.0077
Residual	880	898264	1020.75					AB - AA	7.87	3.65	2.156	0.0314
Window				Variance Explained %
BTA	Start	End	Genes	Addititve	Dom AN	Dom BRH	Overdominance
14	54968142	54978142	PKHD1L1	-	-	0.0160038	0.017949	BOA Genotype	lsmean	SE	lower CL	upper CL
Type III ANOVA								BB	378	11.9	354	401
Source	DF	Type III SS	Mean Square	F Value	Pr > F			AB	374	11.5	351	396
SNP Genotype	2	965	482.5	0.4676	0.626673			AA	366	11.5	343	388
BOA Genotype	2	10846	5423	5.254	0.005391	**
Contemporary Group	35	252337	7209.63	6.9848	2.2e-16	***		Contrasts	Estimate	SE	T Value	Pr > T
PC1	1	2581	2581	2.5009	0.11414			BB - AB	3.67	6.86	0.534	0.5931
PC2	1	271	271	0.2624	0.608622			BB - AA	11.82	6.88	1.718	0.0862
Residual	884	912446	1032.18					AB - AA	8.15	2.68	3.039	0.0024
Window				Variance Explained %
BTA	Start	End	Genes	Addititve	Dom AN	Dom BRH	Overdominance
16	76034889	76044889	ASPM	-	-	0.0108415	0.0188451	BOA Genotype	lsmean	SE	lower CL	upper CL
Type III ANOVA								BB	372	4.86	362	382
Source	DF	Type III SS	Mean Square	F Value	Pr > F			AB	371	3.43	364	377
SNP Genotype	2	1200	600	0.5788	0.56077			AA	376	2.75	370	381
BOA Genotype	2	4793	2396.5	2.312	0.09966	.
Contemporary Group	35	251593	7188.37	6.9348	2e-16	***		Contrasts	Estimate	SE	T Value	Pr > T
PC1	1	876	876	0.8451	0.35818			BB - AB	1.5	4.35	0.344	0.7313
PC2	1	2372	2372	2.2882	0.13072			BB - AA	-3.84	4.22	-0.91	0.363
Residual	888	920467	1036.56					AB - AA	-5.33	2.53	-2.112	0.035
Window				Variance Explained %
BTA	Start	End	Genes	Addititve	Dom AN	Dom BRH	Overdominance
19	38984113	38994113	MRPL45,GPR179	0.0291645	-	0.0372143	-	BOA Genotype	lsmean	SE	lower CL	upper CL
Type III ANOVA								BB	383	3.82	376	391
Source	DF	Type III SS	Mean Square	F Value	Pr > F			AB	383	2.9	377	388
SNP Genotype	2	944	472	0.4603	0.631262			AA	372	1.89	369	376
BOA Genotype	2	13539	6769.5	6.6033	0.001423	**
Contemporary Group	35	252823	7223.51	7.0461	2.2e-16	***		Contrasts	Estimate	SE	T Value	Pr > T
PC1	1	1792	1792	1.7484	0.186421			BB - AB	0.304	4.44	0.068	0.9455
PC2	1	220	220	0.2148	0.643181			BB - AA	10.693	4.26	2.508	0.0123
Residual	888	910363	1025.18					AB - AA	10.39	3.16	3.286	0.0011
Window				Variance Explained %
BTA	Start	End	Genes	Addititve	Dom AN	Dom BRH	Overdominance
23	28308401	28318401	MDC1	-	-	0.0111032	0.0306828	BOA Genotype	lsmean	SE	lower CL	upper CL
Type III ANOVA								BB	374	5.04	364	384
Source	DF	Type III SS	Mean Square	F Value	Pr > F			AB	371	3.41	364	378
SNP Genotype	2	580	290	0.2797	0.7561			AA	375	3.06	369	381
BOA Genotype	2	3102	1551	1.4962	0.2245	**
Contemporary Group	35	254584	7273.83	7.018	<2e-16	***		Contrasts	Estimate	SE	T Value	Pr > T
PC1	1	755	755	0.7289	0.3935			BB - AB	3.24	4.6	0.704	0.4814
PC2	1	1441	1441	1.3903	0.2387			BB - AA	-0.87	4.54	-0.192	0.848
Residual	887	919329	1036.45					AB - AA	-4.11	2.4	-1.716	0.0865

## Sheet: Supplemental 7
Supplementary Table 7: Significant Markers from the BOA GWAS for marbling using an FDR of 0.175.
Significant Markers						-log(p vlaue)
BTA	Start	End	SNP	SNP2	Genes	Additive	Dom Angus	Dom Brahman	Overdominance
4	95254347	95830524	rs208700529	rs380228618	PODXL, PLXNA4	2.23795	3.06056	2.55973	0.114134
4	95866589	96805972	rs526877790	rs109817790	PLXNA4, CHCHD3	1.97727	3.06632	2.33874	0
4	100374665	101144313	rs29011228	rs208614538	CHRM2, PTN, DGKI	2.00836	3.06645	1.82222	0.291157
5	99751225	99887350	rs210143089	rs109059516	GABARAPL1,TMEM52B,OLR1,CLEC7A,CLEC1A,CLEC9A	3.01835	4.63536	2.23161	0.706905
5	99890368	100008617	rs134734979	rs719223326	CLEC9A,CLEC1B,CLEC12B,CLEC12A	3.05312	4.26525	2.54075	0.448037
5	100012640	100234492	rs211656647	rs134495189	CLEC2A,KLRF2,7SK, KLRF1	3.09321	4.27257	2.63548	0.411922
5	100238268	100443785	rs137544317	rs41633024	KLRF1,CD69,CLECL1P	2.66932	4.04896	2.20838	0.568292
5	100481637	100702811	rs109368509	rs135234274	KLRB1, OVOS2	2.58617	3.92723	2.20838	0.513011
5	100706751	100729432	rs464995660	rs211381898	OVOS2	2.75674	4.20921	2.26307	0.581717
5	100730424	100815761	rs209955569	rs41654473	OVOS2	2.49768	3.91322	2.11289	0.537228
5	100819391	100964190	rs110063324	rs458158129	A2M,KLRG1	2.31826	3.74	1.91641	0.580051
5	100987806	101063586	rs132664747	rs109175805	M6PR,PHC1,A2ML1	2.16765	3.64399	1.76144	0.637789
5	101065516	101189232	rs109770754	rs110503013	A2ML1,RIMKLB	2.35611	3.86515	1.70122	0.777575
5	101192485	101565138	BovineHD0500029120	rs209346462	MFAP5, AICDA, APOBEC1,DPPA3,NANOG,SLC2A3,FOXJ2	2.43314	3.98407	1.8402	0.715066
5	101567032	101659342	rs211089692	rs137454390	C3AR1,NECAP1,CLEC4A,CLEC6A	2.30195	3.74589	1.80349	0.620711
5	101686942	102261568	rs382087950	rs3423093938	CLEC4E,CLEC4D,CD163,WC-7,WC1-12	2.09008	3.54172	1.5761	0.680383
5	103178133	103289645	rs378002536	rs209521191	PEX5,CLSTN3,RBP5,C1RL	1.77365	3.11501	1.5067	0.533311
5	103289828	103486801	rs211667621	rs383137998	C1RL,C1R,C1S,LPCAT3,EMG1	1.80168	3.34981	1.36009	0.740281
12	10636095	10830532	rs133639570	rs43706892	OLFM4	2.62845	3.22784	2.66696	0.272253
12	10940141	11248520	rs136178965	rs134305642	CNMD,SUGT1,ELF1,SNORA70	2.72229	3.35822	2.94207	0.257226
12	11808098	12322107	rs210254699	rs380720630	VWA8,DGKH	2.54343	2.89409	3.1834	0.471271
12	12335822	12473832	rs210236172	rs43691605	DGKH,AKAP11	2.22328	2.22629	3.70682	1.03299
12	12517885	13137566	rs43691625	rs41630762	TNFSF11,FAM216B,EPSTI1	2.40578	3.03904	3.83208	0.6448
12	13174675	14058096	rs109258110	rs523460844	DNAJC15,ENOX1,CCDC122	1.96673	2.64829	3.56459	0.839334
12	14075777	14679107	rs476143528	rs110381360	CCDC122,LACC1,SERP2,TSC22D1	2.06561	3.39466	3.20264	0
12	14680247	15411283	rs109258110	rs132953408	TSC22D1,NUFIP1,GPALPP1,GTF2F2,KCTD4	2.36031	3.76757	3.40383	0
12	15411442	15701512	rs431930827	rs207978170	GTF2F2,TPT1,SNORA31,SLC25A30,COG3	2.40764	4.35697	3.43823	0
12	15701547	16089692	rs110472602	rs135156947	CBY2,SIAH3,ZC3H13	2.21845	4.26876	3.13332	0
12	16137053	16474556	rs210352709	rs111005373	CPB2,LCP1,LRRC63,RUBCNL	1.79317	4.24028	2.31624	0
12	16539142	17186265	rs109233910	rs110988860	LRCH1,ESD,HTR2A	1.80388	4.24856	2.27348	0
12	17477322	18204557	rs43691687	rs42312311	SUCLA2,NUDT15,MED4,ITM2B,RB1,LPAR6	1.86356	4.12315	2.35332	0
12	18233169	18911327	rs134106999	rs3423092837	RB1,RCBTB2,CYSLTR2,FNDC3A,MLNR,CDADC1	1.15854	3.12881	1.52976	0
12	18919039	19205853	rs3423334991	rs109119523	CAB39L,SETDB2,PHF11,RCBTB1,ARL11,EBPL	1.30752	3.17965	1.75661	0
12	21370894	21552903	rs134399752	rs135439749	ATP7B,ALG11,NEK5,NEK3	1.97324	3.453	2.47407	0
12	21555349	21771916	rs136649711	rs210871012	NEK3,CKAP2,VPS36,THSD1	2.27878	3.84756	2.75723	0
19	56216906	56341362	rs3423469180	rs382127340	SLC25A19,MIF4GD,MRPS7,GGA3,NUP85,SUMO2,JPT1,NT5C,ARMC7,SLC16A5	2.46984	1.79322	3.21568	1.97947
19	56419801	56490663	rs41256863	rs42849372	MRPL58,CDR2L,HID1,OTOP3,OTOP2	2.58125	1.79322	3.35574	2.09083
19	56493452	56651641	rs383403033	rs110228892	OTOP2,USH1G,FADS6,FDXR,GRIN2C,TMEM104,NAT9	2.5451	1.79322	3.3236	2.06766
19	56653927	56761028	rs109154513	rs109416560	NHERF1,U6,RAB37	2.67898	1.71802	3.33106	2.07362
19	56769869	56866805	rs516907617	rs207855741	CD300E	2.74499	1.43986	3.57835	2.52836
19	56887383	56980273	rs384291939	rs137058499	CD300LB,CD300A,GPRC5C	2.72734	1.43986	3.54736	2.46272
19	57025776	57192452	rs41566627	rs41932128	GPRC5C,GPR142,BTBD17,KIF19,DNAI2,TTYH2,RPL38	2.77119	1.38657	3.7489	2.64389
19	57196446	57979162	rs133717369	rs134968675	RPL38,7SK,SDK2	2.8836	1.45029	3.97655	2.78513
19	57998126	58154640	rs384682525	rs109511357	SDK2,CDC42EP4,C19H17orf80,FAM104A,COG1,SSTR2	3.01753	1.62754	4.12948	2.63447
19	58155031	58789100	rs110804075	rs109163199	SLC39A11	3.28642	2.20075	3.91074	1.971
19	58838026	59364966	rs379413604	rs29020026	SOX9	2.94459	1.6123	3.70789	2.17819
25	36487524	36504688	rs209920498	rs381709341	TRIM4,OR2AE1	2.13982	3.34286	3.09511	0
25	36530556	36782906	rs380353603	rs3423530999	CYP3A28,SNORA70,CYP3A74,CYP3A76,CYP3A24	2.52329	4.00995	3.13729	0.0270638
25	36891097	36978361	rs42080808	rs135035929	ZKSCAN5,ZNF394,ATP5MF,CPSF4,PTCD1	2.7856	3.56274	3.41965	0.342815
25	36982603	37243078	rs110934216	rs211333113	PTCD1,BUD31,PDAP1,ARPC1B,ARPC1A,KPNA7,SMURF1	2.39826	2.66176	3.37705	0.792177
25	37813030	37980048	rs211447950	rs378573438	LMTK2,CCZ1	1.97444	1.84303	3.09618	1.18104
29	4698642	5077588	rs41569744	rs109689869	CHORDC1	1.70257	0.0408277	2.86022	3.24663
29	9105867	9548650	rs110085319	rs136142943	ME3,CCDC81,HIKESHI,EED,PICALM	1.5949	0.0245045	2.53116	3.01049
29	9833304	10367654	rs137024138	rs136476856	SYTL2,CCDC89,CREBZF,TMEM126A,TMEM126B	1.70889	0.0173217	2.77648	3.10875

## Sheet: Supplemental 8
Supplementary Table 8: Analysis of Variance (ANOVA) tables and LSmeans for BOA markers explaining more than 1% of the genetic variance from the BOA GWAS for MARB.
Window				Variance Explained %
BTA	Start	End	Genes	Addititve	Dom AN	Dom BRH	Overdominance
1	42125147	42135147	CRYBG3	-	-	-	0.0159321
Type III ANOVA									BOA Genotype	lsmean	SE	lower CL	upper CL
Source	DF	Type III SS	Mean Square	F Value	Pr > F				BB	437	6.53	424	450
SNP Genotype	2	2969	1484.5	0.6641	0.793928				AB	449	7.42	435	464
BOA Genotype	2	23261	11630.5	7.0589	0.164557				AA	437	7.93	421	452
Contemporary Group	35	565038	16143.9	7.0401	4.349e-06	***
PC1	1	66483	66483	3.0285	0.0013515	**			Contrasts	Estimate	SE	T Value	Pr > T
PC2	1	85286	85286	0.2305	0.0002868	***			BB - AB	-12.272	7.45	-1.647	0.1
Residual	895	5756913	6432.31						BB - AA	0.278	7.96	0.035	0.9721
									AB - AA	12.55	7.84	1.601	0.1098
Window				Variance Explained %
BTA	Start	End	Genes	Addititve	Dom AN	Dom BRH	Overdominance
1	116639978	116649978	IGSF10	0.0158457	-	-	-
Type III ANOVA									BOA Genotype	lsmean	SE	lower CL	upper CL
Source	DF	Type III SS	Mean Square	F Value	Pr > F				BB	443	20.3	404	483
SNP Genotype	2	18562	9281	1.4474	0.235734				AB	414	89.9	238	590
BOA Genotype	2	1376	688	0.1073	0.898265				AA	417	38.9	341	493
Contemporary Group	35	542491	15499.7	2.4173	1.104e-05	***
PC1	1	78278	78278	12.2078	0.0004992	***			Contrasts	Estimate	SE	T Value	Pr > T
PC2	1	92610	92610	14.443	0.0001542	***			BB - AB	29.38	99.3	0.296	0.7673
Residual	897	5751668	6412.12						BB - AA	26.52	57.4	0.462	0.6443
									AB - AA	-2.87	81	-0.035	0.97
Window				Variance Explained %
BTA	Start	End	Genes	Addititve	Dom AN	Dom BRH	Overdominance
3	120425644	120435644	HDLBP	0.016509	-	0.0221879	-		BOA Genotype	lsmean	SE	lower CL	upper CL
Type III ANOVA									BB	447	7.78	432	462
Source	DF	Type III SS	Mean Square	F Value	Pr > F				AB	449	6.19	437	461
SNP Genotype	2	19679	9839.5	1.5428	0.214349				AA	434	5.08	424	443
BOA Genotype	2	37162	18581	2.9134	0.054806	.
Contemporary Group	35	550240	15721.1	2.465	6.837e-06	***			Contrasts	Estimate	SE	T Value	Pr > T
PC1	1	67153	67153	10.5291	0.001219	**			BB - AB	-1.93	8.12	-0.238	0.8118
PC2	1	121781	121781	19.0945	1.389e-05	***			BB - AA	13.58	8.72	1.558	0.1197
Residual	897	5720911	6377.83						AB - AA	15.52	6.58	2.357	0.0186
Window				Variance Explained %
BTA	Start	End	Genes	Addititve	Dom AN	Dom BRH	Overdominance
4	7520343	7530343	ABCA13	0.0107579	0.0136124	-	-
Type III ANOVA									BOA Genotype	lsmean	SE	lower CL	upper CL
Source	DF	Type III SS	Mean Square	F Value	Pr > F				BB	446	5.18	436	456
SNP Genotype	2	21544	10772	1.6822	0.18656				AB	431	10.99	410	453
BOA Genotype	2	21369	10684.5	1.6684	0.189125				AA	436	4.55	427	445
Contemporary Group	35	537212	15348.9	2.3968	1.353e-05	***
PC1	1	70490	70490	11.0075	0.000944	***			Contrasts	Estimate	SE	T Value	Pr > T
PC2	1	103970	103970	16.2356	6.067e-05	***			BB - AB	14.78	11.21	1.318	0.1878
Residual	897	5744251	6403.85						BB - AA	10.14	5.75	1.765	0.078
									AB - AA	-4.64	10.93	-0.424	0.6714
Window				Variance Explained %
BTA	Start	End	Genes	Addititve	Dom AN	Dom BRH	Overdominance
5	100711417	100721417	OVOS2	-	0.0218098	-	-		BOA Genotype	lsmean	SE	lower CL	upper CL
Type III ANOVA									BB	452	6.35	440	465
Source	DF	Type III SS	Mean Square	F Value	Pr > F				AB	435	7.21	421	450
SNP Genotype	2	4165	2082.5	0.3346	0.71571				AA	434	9.11	417	452
BOA Genotype	2	24834	12417	1.9953	0.13658
Contemporary Group	35	521973	14913.5	2.3964	1.36e-05	***			Contrasts	Estimate	SE	T Value	Pr > T
PC1	1	55947	55947	8.9901	0.00279	**			BB - AB	16.949	8.59	1.974	0.0487
PC2	1	137318	137318	22.0654	3.049e-06	***			BB - AA	17.921	12.33	1.453	0.1465
Residual	895	5569767	6223.2						AB - AA	0.972	9.79	0.099	0.9209
Window				Variance Explained %
BTA	Start	End	Genes	Addititve	Dom AN	Dom BRH	Overdominance
8	101136885	101146885		0.018806	-	-	-		BOA Genotype	lsmean	SE	lower CL	upper CL
Type III ANOVA									BB	443	20.3	404	483
Source	DF	Type III SS	Mean Square	F Value	Pr > F				AB	414	89.9	238	590
SNP Genotype	2	18562	9281	1.4474	0.235734				AA	417	38.9	341	493
BOA Genotype	2	1376	688	0.1073	0.898265
Contemporary Group	35	542491	15499.7	2.4173	1.104e-05	***			Contrasts	Estimate	SE	T Value	Pr > T
PC1	1	78278	78278	12.2078	0.0004992	***			BB - AB	29.38	99.3	0.296	0.7673
PC2	1	92610	92610	14.443	0.0001542	***			BB - AA	26.52	57.4	0.462	0.6443
Residual	897	5751668	6412.12						AB - AA	-2.87	81	-0.035	0.9718
Window				Variance Explained %
BTA	Start	End	Genes	Addititve	Dom AN	Dom BRH	Overdominance
9	70865195	70875195	VNN1,VNN2,VNN3	-	0.0204441	-	-		BOA Genotype	lsmean	SE	lower CL	upper CL
Type III ANOVA									BB	422	7.31	408	437
Source	DF	Type III SS	Mean Square	F Value	Pr > F				AB	447	7.6	432	461
SNP Genotype	2	5328	2664	0.4177	0.658705				AA	437	6.86	424	451
BOA Genotype	2	54370	27185	4.262	0.0143803	*
Contemporary Group	35	546181	15605.2	2.4466	8.228e-06	***			Contrasts	Estimate	SE	T Value	Pr > T
PC1	1	69819	69819	10.9462	0.0009753	***			BB - AB	-24.33	8.36	-2.909	0.0037
PC2	1	68721	68721	10.7741	0.0010691	**			BB - AA	-15.19	7.7	-1.973	0.0488
Residual	897	5721424	6378.4						AB - AA	9.14	7.11	1.286	0.1988
Window				Variance Explained %
BTA	Start	End	Genes	Addititve	Dom AN	Dom BRH	Overdominance
12	12438276	12448276	AKAP11	-	-	0.0368695	-		BOA Genotype	lsmean	SE	lower CL	upper CL
Type III ANOVA									BB	428	6.48	416	441
Source	DF	Type III SS	Mean Square	F Value	Pr > F				AB	428	8.13	412	444
SNP Genotype	2	15206	7603	1.1984	0.302146				AA	444	6.37	432	457
BOA Genotype	2	43302	21651	3.4127	0.03338	*
Contemporary Group	35	554818	15851.9	2.4986	4.864e-06	***			Contrasts	Estimate	SE	T Value	Pr > T
PC1	1	37864	37864	5.9682	0.014758	*			BB - AB	0.486	8.5	0.057	0.9544
PC2	1	50374	50374	7.94	0.004942	**			BB - AA	-16.013	7.39	-2.167	0.0305
Residual	897	5690801	6344.26						AB - AA	-16.498	7.68	-2.148	0.032
Window				Variance Explained %
BTA	Start	End	Genes	Addititve	Dom AN	Dom BRH	Overdominance
12	21552338	21562338	NEK3	0.0255893	0.0244918	-	-		BOA Genotype	lsmean	SE	lower CL	upper CL
Type III ANOVA									BB	406	13.3	380	432
Source	DF	Type III SS	Mean Square	F Value	Pr > F				AB	423	22.6	379	467
SNP Genotype	2	45887	22943.5	3.6275	0.0269731	*			AA	417	14	389	444
BOA Genotype	2	16355	8177.5	1.2929	0.274976
Contemporary Group	35	555611	15874.6	2.5099	4.339e-06	***			Contrasts	Estimate	SE	T Value	Pr > T
PC1	1	41830	41830	6.6136	0.0102805	*			BB - AB	-17.17	18.76	-0.915	0.3602
PC2	1	83272	83272	13.1658	0.0003012	***			BB - AA	-10.9	7.13	-1.528	0.1269
Residual	897	5673418	6324.88						AB - AA	6.27	18.08	0.347	0.7286
Window				Variance Explained %
BTA	Start	End	Genes	Addititve	Dom AN	Dom BRH	Overdominance
16	30575226	30585226	KIF28	-	-	-	0.017735		BOA Genotype	lsmean	SE	lower CL	upper CL
Type III ANOVA									BB	437	6.62	424	450
Source	DF	Type III SS	Mean Square	F Value	Pr > F				AB	454	6.9	441	468
SNP Genotype	2	6024	3012	0.4719	0.623976				AA	435	8.15	419	451
BOA Genotype	2	63895	31947.5	5.0055	0.0068893	**
Contemporary Group	35	548738	15678.2	2.4564	7.449e-06	***			Contrasts	Estimate	SE	T Value	Pr > T
PC1	1	69722	69722	10.924	0.0009869	***			BB - AB	-16.86	7.96	-2.118	0.0344
PC2	1	80577	80577	12.6247	0.0004005	***			BB - AA	2.24	10	0.224	0.8231
Residual	897	5725078	6382.47						AB - AA	19.1	7.28	2.624	0.0088
Window				Variance Explained %
BTA	Start	End	Genes	Addititve	Dom AN	Dom BRH	Overdominance
18	56335937	56345937	ZNF473	-	-	-	0.0122565		BOA Genotype	lsmean	SE	lower CL	upper CL
Type III ANOVA									BB	427	10.94	406	449
Source	DF	Type III SS	Mean Square	F Value	Pr > F				AB	447	8.04	431	463
SNP Genotype	2	458	229	0.0357	0.964895				AA	437	9.42	419	456
BOA Genotype	2	16637	8318.5	1.2973	0.273788
Contemporary Group	35	547889	15654	2.4413	8.674e-06	***			Contrasts	Estimate	SE	T Value	Pr > T
PC1	1	72455	72455	11.2997	0.000808	***			BB - AB	-19.48	14.98	-1.3	0.1939
PC2	1	83121	83121	12.9631	0.0003351	***			BB - AA	-10	17.02	-0.588	0.5569
Residual	897	5751683	6412.13						AB - AA	9.47	9.15	1.036	0.3005
Window				Variance Explained %
BTA	Start	End	Genes	Addititve	Dom AN	Dom BRH	Overdominance
18	63418581	63428581	NLRP13	0.0120695	0.0212676	-	-		BOA Genotype	lsmean	SE	lower CL	upper CL
Type III ANOVA									BB	441	20.1	402	481
Source	DF	Type III SS	Mean Square	F Value	Pr > F				AB	424	20.5	384	465
SNP Genotype	2	2605	1302.5	0.2038	0.81567				AA	422	20.4	382	462
BOA Genotype	2	55376	27688	4.3323	0.0134135	*
Contemporary Group	35	562857	16081.6	2.5162	4.067e-06	***			Contrasts	Estimate	SE	T Value	Pr > T
PC1	1	71392	71392	11.1705	0.0008655	***			BB - AB	17.07	7.56	2.258	0.0242
PC2	1	118625	118625	18.5609	1.827e-05	***			BB - AA	19.64	7.07	2.778	0.0056
Residual	897	5732826	6391.11						AB - AA	2.57	7.24	0.355	0.7226
Window				Variance Explained %
BTA	Start	End	Genes	Addititve	Dom AN	Dom BRH	Overdominance
20	55278018	55288018		-	-	-	0.015543		BOA Genotype	lsmean	SE	lower CL	upper CL
Type III ANOVA									BB	436	10.58	415	456
Source	DF	Type III SS	Mean Square	F Value	Pr > F				AB	456	7.12	442	470
SNP Genotype	1	595	595	0.0934	0.759912				AA	436	6.01	424	448
BOA Genotype	2	71668	35834	5.6289	0.0037205	**
Contemporary Group	35	561602	16045.8	2.5205	3.891e-06	***			Contrasts	Estimate	SE	T Value	Pr > T
PC1	1	86012	86012	13.511	0.0002512	***			BB - AB	-20.65	10.24	-2.017	0.044
PC2	1	91518	91518	14.3758	0.0001597	***			BB - AA	-0.79	9.69	-0.082	0.935
Residual	898	5716747	6366.09						AB - AA	19.86	6.11	3.252	0.0012
Window				Variance Explained %
BTA	Start	End	Genes	Addititve	Dom AN	Dom BRH	Overdominance
21	49193212	49203212	MIA2	-	-	-	0.0279583		BOA Genotype	lsmean	SE	lower CL	upper CL
Type III ANOVA									BB	442	8.66	425	459
Source	DF	Type III SS	Mean Square	F Value	Pr > F				AB	432	5.62	421	443
SNP Genotype	2	776	388	0.0605	0.94131				AA	446	5.14	436	456
BOA Genotype	2	30228	15114	2.3574	0.095252	.
Contemporary Group	35	559020	15972	2.4912	5.249e-06	***			Contrasts	Estimate	SE	T Value	Pr > T
PC1	1	69033	69033	10.7672	0.001073	**			BB - AB	9.71	8.98	1.081	0.2802
PC2	1	53002	53002	8.2668	0.004133	**			BB - AA	-3.86	9.48	-0.407	0.6844
Residual	896	5744596	6411.38						AB - AA	-13.56	6.43	-2.11	0.0352
Window				Variance Explained %
BTA	Start	End	Genes	Addititve	Dom AN	Dom BRH	Overdominance
21	19644859	19654859		0.0138497	-	-	-		BOA Genotype	lsmean	SE	lower CL	upper CL
Type III ANOVA									BB	431	5.78	420	443
Source	DF	Type III SS	Mean Square	F Value	Pr > F				AB	447	7.69	432	462
SNP Genotype	2	5650	2825	0.441	0.643555				AA	445	5.42	434	455
BOA Genotype	2	36617	18308.5	2.8577	0.0579226	.
Contemporary Group	35	537694	15362.7	2.3979	1.339e-05	***			Contrasts	Estimate	SE	T Value	Pr > T
PC1	1	82323	82323	12.8494	0.0003558	***			BB - AB	-15.43	8.35	-1.847	0.065
PC2	1	55944	55944	8.7321	0.0032084	**			BB - AA	-13.28	6.13	-2.166	0.0305
Residual	897	5746866	6406.76						AB - AA	2.15	7.94	0.27	0.787
Window				Variance Explained %
BTA	Start	End	Genes	Addititve	Dom AN	Dom BRH	Overdominance
25	36972814	36982814	PTCD1	0.0151866	0.0133059	0.0110239	-		BOA Genotype	lsmean	SE	lower CL	upper CL
Type III ANOVA									BB	463	10.01	443	482
Source	DF	Type III SS	Mean Square	F Value	Pr > F				AB	449	11.5	426	471
SNP Genotype	1	102	102	0.0162	0.898642				AA	433	9.64	414	452
BOA Genotype	2	122477	61238.5	9.7101	6.729e-05	***
Contemporary Group	35	584540	16701.1	2.6482	1.045e-06	***			Contrasts	Estimate	SE	T Value	Pr > T
PC1	1	84713	84713	13.4323	0.0002618	***			BB - AB	13.9	9.53	1.463	0.14
PC2	1	142087	142087	22.5296	2.407e-06	***			BB - AA	29.8	6.89	4.318	0
Residual	898	5663416	6306.7						AB - AA	15.8	8.41	1.879	0.06
Window				Variance Explained %
BTA	Start	End	Genes	Addititve	Dom AN	Dom BRH	Overdominance
25	36530556	36540556	CYP3A28	-	0.0244539	-	-		BOA Genotype	lsmean	SE	lower CL	upper CL
Type III ANOVA									BB	439	6.89	426	453
Source	DF	Type III SS	Mean Square	F Value	Pr > F				AB	427	8.94	410	445
SNP Genotype	2	3349	1674.5	0.2587	0.772075				AA	442	6.12	430	454
BOA Genotype	2	20798	10399	1.6068	0.201102
Contemporary Group	35	527490	15071.1	2.3288	2.664e-05	***			Contrasts	Estimate	SE	T Value	Pr > T
PC1	1	58345	58345	9.0154	0.0027521	**			BB - AB	12.25	9.89	1.238	0.2159
PC2	1	77292	77292	11.9431	0.0005745	***			BB - AA	-2.14	7.46	-0.287	0.774
Residual	889	5753358	6471.72						AB - AA	-14.39	8.03	-1.792	0.0735
Window				Variance Explained %
BTA	Start	End	Genes	Addititve	Dom AN	Dom BRH	Overdominance
29	9824574	9834574	SYTL2	-	-	0.0135491	0.0361503		BOA Genotype	lsmean	SE	lower CL	upper CL
Type III ANOVA									BB	441	13.99	414	469
Source	DF	Type III SS	Mean Square	F Value	Pr > F				AB	428	8.04	413	444
SNP Genotype	2	11858	5929	0.9323	0.394038				AA	449	6.6	436	462
BOA Genotype	2	78718	39359	6.189	0.002141	**
Contemporary Group	35	534760	15278.9	2.4025	1.279e-05	***			Contrasts	Estimate	SE	T Value	Pr > T
PC1	1	57833	57833	9.0938	0.002637	**			BB - AB	12.99	12.8	1.014	0.3107
PC2	1	65689	65689	10.3292	0.001356	**			BB - AA	-7.89	12.84	-0.614	0.5394
Residual	896	5698143	6359.53						AB - AA	-20.87	5.94	-3.511	0.0005
